# Supplementary material for: Wild cognition – linking form and function of cognitive abilities within a natural context
Source: Curr Opin Behav Sci. Author manuscript; Available in PMC 2024 Jul 10. (PMC7616152; doi:10.1016/j.cobeha.2022.101115)
Supplement: Supplementary reference table [file EMS196921-supplement-Supplementary_reference_table.xlsx]

## Sheet: MetaData
Supplementary Reference Table
Birgit Szabo, Anyelet Valencia-Aguilar, Isabel Damas-Moreira, Eva Ringler (2021)
Wild cognition – Linking form and function of cognitive abilities within a natural context.
Current Opinion in Behavioral Sciences
Column description
Include	Was the reference included in the review based on the full text check; 0 = no, 1 = yes
Number	Arbitrary numbering; * references found in the additional search or after the search
Year	Publication year of the reference
Reference	Full citation of eah reference
Cognitive ability	Cognitive ability of focus in the reference
Topic	Topic of the reference (for grouping purposes)
Species	Common name of the species tested
Class	Class of the species tested
Comments	A comment is added explaining why a reference was excluded; no comment for included references

## Sheet: Reference List
Include	Number	Year	Reference	Cognitve ability	Topic	Species	Class	Comments
0	61	2020	Wat, K. K. Y., Banks, P. B., & McArthur, C. (2020). Linking animal personality to problem-solving performance in urban common brushtail possums. Animal Behaviour, 162, 35-45.	Physical cognition	Escape	Common brushtail possums	Mammalia	No function tested
	Finding and accessing resources
0	1	2021	Abreu, F., Garber, P. A., Souto, A., Presotto, A., & Schiel, N. (2021). Navigating in a challenging semiarid environment: the use of a route-based mental map by a small-bodied neotropical primate. Animal Cognition.	Spatial cognition	Foraging	Common marmoset	Mammalia	Does not fit. Interesting study but low tech short term study
0	37	2020	Salmi, R., Presotto, A., Scarry, C. J., Hawman, P., & Doran-Sheehy, D. M. (2020). Spatial cognition in western gorillas (Gorilla gorilla): an analysis of distance, linearity, and speed of travel routes. Animal Cognition, 23(3), 545-557.	Spatial cognition	Foraging	Western gorillas	Mammalia	Does not fit. Interesting study but low tech
0	22	2020	Abreu, F., Souto, A., & Schiel, N. (2020). Wild common marmosets (Callithrix jacchus) employ spatial cognitive abilities to improve their food search and consumption: an experimental approach in small-scale space. Primates, 61(6), 807-816.	Spatial cognition	Foraging	Common marmoset	Mammalia	Does not fit. Field study with food array.
0	18	2021	Krochmal, A. R., Roth, T. C., Simmons, N. T., & Koenig, W. (2021). The geomagnetic field does not appear to influence navigation in Eastern painted turtles. Ethology, 127(3), 246-252.	Spatial cognition	Migration	Eastern painted turtle	Reptilia	Does not fit.
0	3	2021	de Guinea, M., Estrada, A., Janmaat, K. R. M., Nekaris, K. A. I., & Van Belle, S. (2021). Disentangling the importance of social and ecological information in goal-directed movements in a wild primate. Animal Behaviour, 173, 41-51.	Spatial cognition	Foraging	Black howler monkey	Mammalia	Does not fit. Memory of inter-group encounters tested
0	17	2021	Heinen, V. K., Pitera, A. M., Sonnenberg, B. R., Benedict, L. M., Bridge, E. S., Farine, D. R., & Pravosudov, V. V. (2021). Food discovery is associated with different reliance on social learning and lower cognitive flexibility across environments in a food-caching bird. Proceedings of the Royal Society B: Biological Sciences, 288(1951).	Social cognition	Foraging	Chickadee	Aves	Does not fit. Social learning in relation to environmental harshness
0	77	2019	Thompson, M. J., & Morand-Ferron, J. (2019). Food caching in city birds: urbanization and exploration do not predict spatial memory in scatter hoarders. Animal Cognition, 22(5), 743-756.	Spatial cognition	Foraging	Black-capped chickadees	Aves	Does not fit. Lab study
0	47	2020	Branch, C. L., Sonnenberg, B. R., Pitera, A. M., Benedict, L. M., Kozlovsky, D. Y., Bridge, E. S., & Pravosudov, V. V. (2020). Testing the greater male variability phenomenon: male mountain chickadees exhibit larger variation in reversal learning performance compared with females. Proc Biol Sci, 287(1931), 20200895.	Spatial cognition	Foraging	Mountain chickadee	Aves	Does not fit. Sex differences in spatial cognition
0	34	2020	Oosthuizen, M. K. (2020). Exploratory behaviour, memory and neurogenesis in the social Damaraland mole-rat (Fukomys damarensis). Journal of Experimental Biology, 223(14).	Spatial cognition	Dispersal	Damaraland mole-rat	Mammalia	No function tested
0	53	2020	Dacke, M., El Jundi, B., Gagnon, Y., Yilmaz, A., Byrne, M., & Baird, E. (2020). A dung beetle that path integrates without the use of landmarks. Anim Cogn, 23(6), 1161-1175.	Spatial cognition	Homing	Dung beetle	Insecta	Does not fit. Path integration
0	21	2021	Sergi, C. M., Antonopoulos, T., & Rodríguez, R. L. (2021). Black widow spiders use path integration on their webs. Behavioral Ecology and Sociobiology, 75(4).	Spatial cognition	Foraging	Black widow spider	Arachnida	Does not fit. Lab study
0	*	2017	Aharon, G., Sadot, M., & Yovel, Y. (2017). Bats Use Path Integration Rather Than Acoustic Flow to Assess Flight Distance along Flyways. Curr Biol, 27(23), 3650-3657 e3653.	Spatial cognition	Navigation	Kuhl’s pipistrelle	Mammalia	Does not fit. Lab study
0	46	2020	Ward-Fear, G., Brown, G. P., & Shine, R. (2020). Predators learning to avoid toxic invasive prey: a study on individual variation among free-ranging lizards. Behaviour, 157(14-15), 1153-1172.	Aversion learning	Foraging	Yellow-spotted monitor lizard	Reptilia	Does not fit. Trained avoidance of toxic pray
0	19	2021	Pettit, L., Ward-Fear, G., & Shine, R. (2021). Invasion of cane toads (Rhinella marina) affects the problem-solving performance of vulnerable predators (monitor lizards, Varanus varius). Behavioral Ecology and Sociobiology, 75(2).	Physical cognition	Foraging	Giant monitor lizard	Reptilia	No function tested
0	57	2020	Ko, Y.-W., Liao, C.-P., Clark, R. W., Hsu, J.-Y., Tseng, H.-Y., & Huang, W.-S. (2020). Aposematic coloration of prey enhances memory retention in an agamid lizard. Animal Behaviour, 161, 1-13.	Aversion learning	Foraging	Swinhoe's lizard	Reptilia	Does not fit. Avoidance of prey based on colour
0	86	2019	Hämäläinen, L., Mappes, J., Rowland, H. M., Thorogood, R., & Hawley, D. (2019). Social information use about novel aposematic prey is not influenced by a predator's previous experience with toxins. Functional Ecology, 33(10), 1982-1992.	Social cognition	Foraging	Great tit	Aves	Does not fit. Interesting but lab study with wild birds
0	25	2020	Hämäläinen, L., Mappes, J., Rowland, H. M., Teichmann, M., & Thorogood, R. (2020). Social learning within and across predator species reduces attacks on novel aposematic prey. Journal of Animal Ecology, 89(5), 1153-1164.	Spatial cognition	Foraging	Blue tit, great tit	Aves	Does not fit. Interesting but lab study with wild birds
0	90	2019	Umbers, K. D. L., White, T. E., De Bona, S., Haff, T., Ryeland, J., Drinkwater, E., & Mappes, J. (2019). The protective value of a defensive display varies with the experience of wild predators. Scientific Reports, 9(1).	Aversion learning	Predator avoidance	Australian Magpy	Aves	Does not fit. Reaction of birds to defensive display of a catidid
0	30	2020	Langley, E. J. G., van Horik, J. O., Whiteside, M. A., Beardsworth, C. E., Weiss, M. N., & Madden, J. R. (2020). Early-life learning ability predicts adult social structure, with potential implications for fitness outcomes in the wild. Journal of Animal Ecology, 89(6), 1340-1349.	Discrimination learning	Foraging	Pheasant	Aves	Does not fit. Lab study
0	36	2020	Reichert, M. S., Crofts, S. J., Davidson, G. L., Firth, J. A., Kulahci, I. G., & Quinn, J. L. (2020). Multiple factors affect discrimination learning performance, but not between-individual variation, in wild mixed-species flocks of birds. Royal Society Open Science, 7(4).	Discrimination learning	Foraging	Blue tit, great tit	Aves	No function tested
0	29	2020	Langley, E. J. G., Adams, G., Beardsworth, C. E., Dawson, D. A., Laker, P. R., van Horik, J. O., . . . Madden, J. R. (2020). Heritability and correlations among learning and inhibitory control traits. Behavioral Ecology, 31(3), 798-806.	Discrimination learning, executive function	Foraging	Pheasant	Aves	No function tested
0	89	2019	Szabo, B., Noble, D. W. A., Byrne, R. W., Tait, D. S., & Whiting, M. J. (2019). Precocial juvenile lizards show adult level learning and behavioural flexibility. Animal Behaviour, 154, 75-84.	Executive functions	Foraging	Easter bluetongue lizard	Reptilia	No function tested
0	27	2020	Johnson-Ulrich, L., & Holekamp, K. E. (2020). Group size and social rank predict inhibitory control in spotted hyaenas. Animal Behaviour, 160, 157-168.	Executive functions	Foraging	Spotted hyaena	Mammalia	No function tested
0	64	2019	Berrío-Martínez, J., Kaiser, S., Nowak, M., Page, R. A., & Carter, G. G. (2019). The role of past experience in development of feeding behavior in common vampire bats. PeerJ, 2019(8).	Physical cognition	Foraging	Common vampire bats	Mammalia	Does not fit. Learning of foraging skill
0	7	2021	Maynard, K. Q., Birot, H., Campera, M., Imron, M. A., del Toro, C. J., Poindexter, S. A., & Nekaris, K. A. I. (2021). Slow learning of feeding skills in a nocturnal extractive forager. Animal Behaviour, 173, 1-7.	Physical cognition	Foraging	Javan slow loris	Mammalia	Does not fit. Learning of foraging skill
0	35	2020	Perry, S. (2020). Behavioural variation and learning across the lifespan in wild white-faced capuchin monkeys. Philosophical Transactions of the Royal Society B: Biological Sciences, 375(1803).	Physical cognition	Foraging	Capuchin monkey	Mammalia	Does not fit. Learning of foraging skill
0	40	2020	Storks, L., & Leal, M. (2020). Thinking outside the box: problem-solving in free-living lizards. Behavioral Ecology and Sociobiology, 74(6).	Executive functions	Foraging	Brown anole	Reptilia	No function tested
0	31	2020	Leaver, L. A., Ford, S., Miller, C. W., Yeo, M. K., & Fawcett, T. W. (2020). Learning is negatively associated with strength of left/right paw preference in wild grey squirrels (Sciurus carolinensis). Learning and Behavior, 48(1), 96-103.	Physical cognition	Foraging	Grey squirrel	Mammalia	No function tested
0	38	2020	Shaw, R. C., & Harvey, A. (2020). Long-term memory for a learned behaviour in a wild bird. Biology Letters, 16(2).	Physical cognition	Foraging	North Island robin	Aves	Does not fit. Test of memory for trained behaviour
0	4	2021	Harvey, D. P., & Black, J. M. (2021). Problem-solving performance in wild Steller's jays using a string-pulling task. Behaviour, 158(2), 99-122.	Physical cognition	Foraging	Steller's jays	Aves	No function tested
0	60	2020	Vamos, T. I. F., Tello-Ramos, M. C., Hurly, T. A., & Healy, S. D. (2020). Numerical ordinality in a wild nectarivore. Proc Biol Sci, 287(1930), 20201269.	Quantitative cognition	Foraging	Rufous hummingbird	Aves	No function tested
0	74	2019	Shorland, G., Genty, E., Guery, J. P., & Zuberbuhler, K. (2019). Social learning of arbitrary food preferences in bonobos. Behavioural Processes, 167.	Social cognition	Foraging	Bonobo	Mammalia	No function tested
0	9	2021	Rasolofoniaina, B. N., Kappeler, P. M., & Fichtel, C. (2021). Neophobia and social facilitation in narrow-striped mongooses. Animal Cognition, 24(1), 165-175.	Social cognition	Foraging	Narrow-striped mongoose	Mammalia	No function tested
0	24	2020	Gallego-Abenza, M., Loretto, M. C., & Bugnyar, T. (2020). Decision time modulates social foraging success in wild common ravens, Corvus corax. Ethology, 126(4), 413-422.	Decision making	Foraging	Common raven	Aves	Does not fit. Decision making in foraging
0	8	2021	Rasolofoniaina, B., Kappeler, P. M., & Fichtel, C. (2021). Wild narrow-striped mongooses use social information to enhance behavioural flexibility. Ethology, 127(3), 253-266.	Social cognition	Foraging	Narrow-striped mongoose	Mammalia	No function tested
0	81	2019	Ashton, B. J., Thornton, A., & Ridley, A. R. (2019). Larger group sizes facilitate the emergence and spread of innovations in a group-living bird. Anim Behav, 158, 1-7.	Social cognition, physical cognition	Foraging	Australian Magpy	Aves	No function tested
0	85	2019	Federspiel, I. G., Boeckle, M., von Bayern, A. M. P., & Emery, N. J. (2019). Exploring individual and social learning in jackdaws (Corvus monedula). Learn Behav, 47(3), 258-270.	Social cognition, physical cognition	Foraging	Jackdaws	Aves	No function tested
0	70	2019	Hegab, I. M., Tan, Y. C., Kang, Y. K., Wang, H. F., Ji, W. H., Hanafy, A. M., & Su, J. H. (2019). Assessing spatial learning and working memory in plateau zokors in comparison with plateau pikas and laboratory rats. Acta Ethologica, 22(3), 163-173.	Spatial cognition	Foraging	Plateau zokors, plateau pikas, rat	Mammalia	Does not fit. Species comparison
1	39	2020	Sonnleitner, R., Ringler, M., Loretto, M. C., & Ringler, E. (2020). Experience shapes accuracy in territorial decision-making in a poison frog. Biology Letters, 16(5).	Decision making	Reproduction	Brilliant-thighed poison frog	Amphibia
0	91	2021	Woodgate, J. L., Makinson, J. C., Rossi, N., Lim, K. S., Reynolds, A. M., Rawlings, C. J., & Chittka, L. (2021). Harmonic radar tracking reveals that honeybee drones navigate between multiple aerial leks. iScience.	Spatial cognition	Reproduction	Honeybee	Insecta	Does not fit. Mechanisms not ivestigated
0	13	2021	Beardsworth, C. E., Whiteside, M. A., Laker, P. R., Nathan, R., Orchan, Y., Toledo, S., . . . Madden, J. R. (2021). Is habitat selection in the wild shaped by individual-level cognitive biases in orientation strategy? Ecol Lett, 24(4), 751-760.	Spatial cognition	Habitat selection	Pheasant	Aves	Does not fit. Decision making in habitat selection
0	49	2020	Hernandez-Montero, J. R., Schoener, C. R., & Kerth, G. (2020). No evidence for memory retention of a learned association between a cue and roost quality after hibernation in free-ranging bats. Ethology, 126(7), 761-771.	Spatial cognition	Habitat selection	Bechstein's bat	Mammalia	No function tested
1	72	2019	Presotto, A., Fayrer-Hosken, R., Curry, C., & Madden, M. (2019). Spatial mapping shows that some African elephants use cognitive maps to navigate the core but not the periphery of their home ranges. Animal Cognition, 22(2), 251-263.	Spatial cognition	Migration	African elephant	Mammalia
1	43	2020	Toledo, S., Shohami, D., Schiffner, I., Lourie, E., Orchan, Y., Bartan, Y., & Nathan, R. (2020). Cognitive map-based navigation in wild bats revealed by a new high-throughput tracking system. Science, 369(6500), 188-193.	Spatial cognition	Foraging	Egyptian fruit bat	Mammalia
1	54	2020	Harten, L., Katz, A., Goldshtein, A., Handel, M., & Yovel, Y. (2020). The ontogeny of a mammalian cognitive map in the real world. Science, 269(6500), 194-197.	Spatial cognition	Foraging	Fruit bat	Mammalia
1	84	2019	de Raad, A. L., & Hill, R. A. (2019). Topological spatial representation in wild chacma baboons (Papio ursinus). Animal Cognition, 22(3), 397-412.	Spatial cognition	Migration	Chacma baboons	Mammalia
1	*	2018	Presotto, A., Verderane, M. P., Biondi, L., Mendonça-Furtado, O., Spagnoletti, N., Madden, M., & Izar, P. (2018). Intersection as key locations for bearded capuchin monkeys (Sapajus libidinosus) traveling within a route network. Animal Cognition, 21(3), 393-405.	Spatial cognition	Migration/Forgaing	Bearded capuchin monkeys	Mammalia
1	87	2019	Merkle, J. A., Sawyer, H., Monteith, K. L., Dwinnell, S. P. H., Fralick, G. L., & Kauffman, M. J. (2019). Spatial memory shapes migration and its benefits: evidence from a large herbivore. Ecol Lett, 22(11), 1797-1805.	Spatial cognition	Migration	Mule deer	Mammalia
1	*	2017	Bracis, C., & Mueller, T. (2017). Memory, not just perception, plays an important role in terrestrial mammalian migration. Proc Biol Sci, 284(1855).	Spatial cognition	Migration	Zebra	Mammalia
1	*	2021	Zubiria Perez, A., Bone, C., & Stenhouse, G. (2021). Simulating multi-scale movement decision-making and learning in a large carnivore using agent-based modelling. Ecological Modelling, 452.	Spatial cognition	Home range size	Gizzly bear	Mammalia
1	20	2021	Ranc, N., Moorcroft, P. R., Ossi, F., & Cagnacci, F. (2021). Experimental evidence of memory-based foraging decisions in a large wild mammal. Proc Natl Acad Sci U S A, 118(15).	Spatial cognition	Foraging	Roe deer	Mammalia
1	80	2019	Abrahms, B., Hazen, E. L., Aikens, E. O., Savoca, M. S., Goldbogen, J. A., Bograd, S. J., . . . Mate, B. R. (2019). Memory and resource tracking drive blue whale migrations. Proc Natl Acad Sci U S A, 116(12), 5582-5587.	Spatial cognition	Migration	Blue whale	Mammalia
1	23	2020	Collet, J., & Weimerskirch, H. (2020). Albatrosses can memorize locations of predictable fishing boats but favour natural foraging: Albatross memory and boat predictability. Proceedings of the Royal Society B: Biological Sciences, 287(1932).	Spatial cognition	Foraging	Albatross	Aves
1	12	2021	Beardsworth, C. E., Whiteside, M. A., Capstick, L. A., Laker, P. R., Langley, E. J. G., Nathan, R., . . . Madden, J. R. (2021). Spatial cognitive ability is associated with transitory movement speed but not straightness during the early stages of exploration. R Soc Open Sci, 8(3), 201758.	Spatial cognition	Foraging	Pheasant	Aves
1	92	2020	Carter, M. I. D., McClintock, B. T., Embling, C. B., Bennett, K. A., Thompson, D., & Russell, D. J. F. (2020). From pup to predator: generalized hidden Markov models reveal rapid development of movement strategies in a naïve long‐lived vertebrate. Oikos, 129(5), 630-642.	Spatial cognition	Foraging	Grey seal	Mammalia
1	75	2019	Sonnenberg, B. R., Branch, C. L., Pitera, A. M., Bridge, E., & Pravosudov, V. V. (2019). Natural Selection and Spatial Cognition in Wild Food-Caching Mountain Chickadees. Current Biology, 29(4), 670-676.e673.	Spatial cognition	Foraging	Mountain chickadees	Aves
1	88	2019	Padget, O., Stanley, G., Willis, J. K., Fayet, A. L., Bond, S., Maurice, L., . . . Guilford, T. (2019). Shearwaters know the direction and distance home but fail to encode intervening obstacles after free-ranging foraging trips. Proc Natl Acad Sci U S A, 116(43), 21629-21633.	Spatial cognition	Homing	Shearwater	Aves
1	48	2020	Cameron, M. D., Joly, K., Breed, G. A., Mulder, C. P. H., & Kielland, K. (2020). Pronounced Fidelity and Selection for Average Conditions of Calving Area Suggestive of Spatial Memory in a Highly Migratory Ungulate. Frontiers in Ecology and Evolution, 8.	Spatial cognition	Migration	Barren-ground caribou	Mammalia
1	5	2021	Krochmal, A. R., Roth, T. C., II, & Simmons, N. T. (2021). My way is the highway: the role of plasticity in learning complex migration routes. Animal Behaviour, 174, 161-167.	Spatial cognition	Migration	Eastern painted turtle	Reptilia
1	26	2020	Hernandez-Montero, J. R., Reusch, C., Simon, R., Schoner, C. R., & Kerth, G. (2020). Free-ranging bats combine three different cognitive processes for roost localization. Oecologia, 192(4), 979-988.	Spatial cognition, Social cognition	Homing	Bechstein’s bat	Mammalia
	*	2017	Jones, T. B., Aplin, L. M., Devost, I., & Morand-Ferron, J. (2017). Individual and ecological determinants of social information transmission in the wild. Animal Behaviour, 129, 93-101. doi:10.1016/j.anbehav.2017.05.011	Social Cognition	Foraging	Black-capped chickadees	Aves
	Predator avoidance
0	*	2021	Hamalainen, L., Hoppitt, W., Rowland, H. M., Mappes, J., Fulford, A. J., Sosa, S., & Thorogood, R. (2021). Social transmission in the wild can reduce predation pressure on novel prey signals. Nat Commun, 12(1), 3978.	Social cognition	Avoidance learning	Blue tit, great tit	Aves	Does not fit. Addition of artificial prey in the wild
0	69	2019	Ferrari, M. C. O., Horn, M. E., & Chivers, D. P. (2019). Cognitive resonance: When information carry-over constrains cognitive plasticity. Functional Ecology, 33(4), 703-711.	Aversion learning	Predator avoidance	Wood frog	Amphibia	Does not fit. Lab study
0	41	2020	Supekar, S. C., & Gramapurohit, N. P. (2020). Does temporal variation in predation risk affect antipredator responses of larval Indian Skipper Frogs (Euphlyctis cyanophlyctis)? Canadian Journal of Zoology, 98(3), 202-209.	Aversion learning	Predator avoidance	Skipper frog	Amphibia	Does not fit. Lab study
0	44	2020	Triki, Z., & Bshary, R. (2020). Long-term memory retention in a wild fish species Labroides dimidiatus eleven months after an aversive event. Ethology, 126(3), 372-376.	Aversion learning	Predator avoidance	Cleaner fish	Actinopterygii (fish)	Does not fit. Memory of being caught in a net was tested
0	14	2021	De Meester, G., Sfendouraki-Basakarou, A., Pafilis, P., & Van Damme, R. (2021). Contribution to the special issue on reptile cognition: Dealing with the unexpected: the effect of environmental variability on behavioural flexibility in a Mediterranean lizard. Behaviour, 1-31.	Physical cognition, spatial cognition	Predator avoidance	Aegean wall lizards	Reptilia	Does not fit. Lab study
0	62	2019	Bai, Y., Tang, Z. H., & Fu, S. J. (2019). Numerical ability in fish species: preference between shoals of different sizes varies among singletons, conspecific dyads and heterospecific dyads. Animal Cognition, 22(2), 133-143.	Quantitative cognition	Predator avoidance	Chinese bream, grass carp	Actinopterygii (fish)	Does not fit. Does not link ability to actual function
0	79	2019	Xiong, W., Yi, L. C., Tang, Z. H., & Fu, S. J. (2019). Numerical ability and improvement through interindividual cooperation varied between two cyprinid fish species, qingbo and crucian carp. PeerJ, 7, e6619.	Quantitative cognition	Predator avoidance	Qingbo and crucian carp	Actinopterygii (fish)	Does not fit. Does not link ability to actual function
0	63	2019	Balestrieri, A., Gazzola, A., Pellitteri-Rosa, D., & Vallortigara, G. (2019). Discrimination of group numerousness under predation risk in anuran tadpoles. Animal Cognition, 22(2), 223-230.	Quantitative cognition	Predator avoidance	Green toad, edible frog	Amphibia	Does not fit. No effect of the predator treatment
0	*	2018	Woods, R. D., Kings, M., McIvor, G. E., & Thornton, A. (2018). Caller characteristics influence recruitment to collective anti-predator events in jackdaws. Sci Rep, 8(1), 7343.	Recognition	Predator avoidance	Jackdaws	Aves	Does not fit.
0	*	2020	Carlson, N. V., Greene, E., & Templeton, C. N. (2020). Nuthatches vary their alarm calls based upon the source of the eavesdropped signals. Nat Commun, 11(1), 526.	Recognition	Predator avoidance	Nuthatches	Aves	Does not fit.
0	28	2020	Keen, S. C., Cole, E. F., Sheehan, M. J., & Sheldon, B. C. (2020). Social learning of acoustic anti-predator cues occurs between wild bird species. Proceedings of the Royal Society B: Biological Sciences, 287(1920).	Social cognition	Predator avoidance	Blue tit, great tit	Aves	Does not fit. Wild birds tested in the lab
0	11	2021	Szymkowiak, J. (2021). Wood warblers learn to recognize mobbing calls of an unfamiliar species from heterospecific tutors. Animal Behaviour, 171, 1-11.	Social cognition	Predator avoidance	Wood warbler	Aves	Does not fit. Social learning of alarm calls well known
0	*	2018	Potvin, D. A., Ratnayake, C. P., Radford, A. N., & Magrath, R. D. (2018). Birds Learn Socially to Recognize Heterospecific Alarm Calls by Acoustic Association. Current Biology, 28(16), 2632-+.	Social cognition	Predator avoidance	Superb fairy-wrens	Aves	Does not fit. Social learning of alarm calls well known
0	78	2019	Wheeler, B. C., Fahy, M., & Tiddi, B. (2019). Experimental evidence for heterospecific alarm signal recognition via associative learning in wild capuchin monkeys. Animal Cognition.	Social cognition	Predator avoidance	Capuchin monkey	Mammalia	Does not fit. Social learning of alarm calls well known
0	52	2020	Waterman, J. M., Mai, M., & Fusani, L. (2020). Eavesdropping of an African ground squirrel on the heterospecific alarm calls of a noisy ground‐nesting bird. Ethology, 126(12), 1122-1130.	Social cognition	Predator avoidance	African ground squirrel	Mammalia	Does not fit. Mechanism missing in paper
0	68	2019	Dutour, M., Léna, J. P., Dumet, A., Gardette, V., Mondy, N., & Lengagne, T. (2019). The role of associative learning process on the response of fledgling great tits (Parus major) to mobbing calls. Animal Cognition, 22(6), 1095-1103.	Communication	Predator avoidance	Great tit	Aves	Does not fit. Non-natural stimuli used
0	55	2020	Howard, S. R., Schramme, J., Garcia, J. E., Ng, L., Avargues-Weber, A., Greentree, A. D., & Dyer, A. G. (2020). Spontaneous quantity discrimination of artificial flowers by foraging honeybees. J Exp Biol, 223(Pt 9).	Quantitative cognition	Foraging	Honeybee	Insecta	No function tested
0	2	2021	Corliss, M., Brown, T., Hurly, T. A., Healy, S. D., & Tello-Ramos, M. C. (2021). Estimating on the fly: The approximate number system in rufous hummingbirds (Selasphorus rufus). Learning and Behavior, 49(1), 67-75.	Quantitative cognition	Foraging	Rufous hummingbird	Aves	No function tested
0	71	2019	Lee, V. E., Régli, N., McIvor, G. E., & Thornton, A. (2019). Social learning about dangerous people by wild jackdaws. Royal Society Open Science, 6(9).	Social cognition	Predator avoidance	Jackdaws	Aves	No function tested
0	15	2021	Dutour, M., & Danel, S. (2021). Wild great tits' alarm calls prompt vigilant behaviours in free-range chickens. Anim Cogn, 24(1), 213-216.	Social cognition	Predator avoidance	Great tit	Aves	Does not fit. Although this is interesting chickens are domesticated animals
0	45	2020	Vardi, R., Goulet, C. T., Matthews, G., Berger-Tal, O., Wong, B. B. M., & Chapple, D. G. (2020). Spatial learning in captive and wild-born lizards: heritability and environmental effects. Behavioral Ecology and Sociobiology, 74(2).	Spatial cognition	Predator avoidance	Delicte skink	Reptilia	No function tested. Lab study
0	6	2021	Leduc, A., Costa, J. S. O., Silva, R. R. D., Winandy, G. S. M., & de Araujo, C. B. (2021). Spatial cognitive abilities of a tide-pool fish show resilience to noise pollution. Journal of Ethology.	Spatial cognition	Predator avoidance	Sergeant major	Actinopterygii (fish)	No function tested
0	82	2019	Batabyal, A., & Thaker, M. (2019). Lizards from suburban areas learn faster to stay safe. Biol Lett, 15(2), 20190009.	Spatial cognition	Predator avoidance	Indian rock agama	Reptilia	No function tested. Lab study
1	67	2019	Coomes, J. R., McIvor, G. E., & Thornton, A. (2019). Evidence for individual discrimination and numerical assessment in collective antipredator behaviour in wild jackdaws (Corvus monedula). Biology Letters, 15(10).	Recognition, Quantitative cognition	Predator avoidance	Jackdaws	Aves
1	*	2021	Dutour, M., Kalb, N., Salis, A., & Randler, C. (2021). Number of callers may affect the response to conspecific mobbing calls in great tits (Parus major). Behavioral Ecology and Sociobiology, 75(2), 29.	Recognition, Quantitative cognition	Predator avoidance	Great tit	Aves
1	*	2019	Igic, B., Ratnayake, C. P., Radford, A. N., & Magrath, R. D. (2019). Eavesdropping magpies respond to the number of heterospecifics giving alarm calls but not the number of species calling. Animal Behaviour, 148, 133-143.	Recognition, Quantitative cognition	Predator avoidance	Australian magpie	Aves
1	*	2018	Palmer, M. S., & Gross, A. (2018). Eavesdropping in an African large mammal community: antipredator responses vary according to signaller reliability. Animal Behaviour, 137, 1-9.	Recognition	Predator avoidance	Zebra, impala, wilderbeest	Mammalia
1	76	2019	Suzuki, T. N. (2019). Imagery in wild birds: Retrieval of visual information from referential alarm calls. Learning and Behavior, 47(2), 111-114.	Communication	Predator avoidance	Japanese tit	Aves	Response, original paper Suzuki 2018
1	*	2018	Suzuki, T. N. (2018). Alarm calls evoke a visual search image of a predator in birds. Proceedings of the National Academy of Sciences of the United States of America, 115(7), 1541-1545.	Communication	Predator avoidance	Japanese tit	Aves
1	33	2020	Novakova, N., Vesely, P., & Fuchs, R. (2020). Object categorization by wild-ranging birds in nest defence. Animal Cognition, 23(1), 203-213.	Recognition	Predator avoidance	Titmouse	Aves
1	42	2020	Suzuki, T. N. (2020). Other Species' Alarm Calls Evoke a Predator-Specific Search Image in Birds. Current Biology, 30(13), 2616-+	Social cognition	Predator avoidance	Coal tit	Aves
1	*	2020	Lowney, A. M., Flower, T. P., Thomson, R. L., & Naguib, M. (2020). Kalahari skinks eavesdrop on sociable weavers to manage predation by pygmy falcons and expand their realized niche. Behavioral Ecology, 31(5), 1094-1102.	Social cognition	Predator avoidance	Kalahari skink	Reptilia
1	*	2018	Meise, K., Franks, D. W., & Bro-Jorgensen, J. (2018). Multiple adaptive and non-adaptive processes determine responsiveness to heterospecific alarm calls in African savannah herbivores. Proc Biol Sci, 285(1882).	Social cognition	Predator avoidance	African savannah herbivores	Mammalia
1	*	2020	Carlson, N. V., Healy, S. D., & Templeton, C. N. (2020). Wild fledgling tits do not mob in response to conspecific or heterospecific mobbing calls. Ibis, 162(3), 1024-1032.	Communication	Predator avoidance	Great tit	Aves
1	16	2021	Gallego-Abenza, M., Blum, C. R., & Bugnyar, T. (2021). Who is crying wolf? Seasonal effect on antipredator response to age-specific alarm calls in common ravens, Corvus corax. Learn Behav, 49(1), 159-167.	Communication	Predator avoidance	Common raven	Aves
	Reproduction
0	83	2019	Chen, J., Zou, Y., Sun, Y.-H., & ten Cate, C. (2019). Problem-solving males become more attractive to female budgerigars. Science, 363(6423), 166-167.	Physical cognition	Reproduction	Budgerigar	Aves	No function tested
0	50	2020	Howell, C., Anderson, R., & Derryberry, E. P. (2020). Female zebra finches prefer the songs of males who quickly solve a novel foraging task to the songs of males unable to solve the task. Ecol Evol, 10(18), 10281-10291.	Physical cognition	Reproduction	Zebra finch	Aves	Does not fir. Lab study and all animals came from breeders
0	32	2020	Morinay, J., Forsman, J. T., & Doligez, B. (2020). Heterospecific song quality as social information for settlement decisions: an experimental approach in a wild bird. Animal Behaviour, 161, 103-113.	Social cognition	Habitat selection	Collared flycatchers	Aves	Does not fit.
0	51	2020	Morinay, J., Cauchard, L., Bize, P., & Doligez, B. (2020). The Role of Cognition in Social Information Use for Breeding Site Selection: Experimental Evidence in a Wild Passerine Population. Frontiers in Ecology and Evolution, 8.	Social cognition	Habitat selection	Collared flycatchers	Aves	Does not fit.
0	59	2020	Loukola, Olli J., Gatto, E., Híjar-Islas, Ana C., & Chittka, L. (2020). Selective interspecific information use in the nest choice of solitary bees. Animal Biology, 70(2), 215-225.	Social cognition	Habitat selection	Orange-vented mason bee	Insecta	Does not fit.
0	66	2019	Brandl, H. B., Griffith, S. C., & Schuett, W. (2019). Wild zebra finches choose neighbours for synchronized breeding. Animal Behaviour, 151, 21-28.	Social cognition	Reproduction	Zebra finch	Aves	Does not fit.
1	*	2017	Cauchard, L., Angers, B., Boogert, N.J., Lenarth, M., Bize, P., & Doligez, B. (2017). An Experimental Test of a Causal Link between Problem-Solving Performance and Reproductive Success in Wild Great Tits. Frontiers in Ecology and Evolution, 5	Physical cognition	Reproduction	Great tit	Aves
1	*	2017	Bókony V, Pipoly I, Szabó K, Preiszner B, Vincze E, Papp S, Seress G, Hammer T, Likera A. (2017). Innovative females are more promiscuous in great tits (Parus major). Behavioral Ecology, 28(2), 579-588.	Physical cognition	Reproduction	Great tit	Aves
1	*	2017	Wetzel DP. (2017). Problem-solving skills are linked to parental care and offspring survival in wild house sparrows. Ethology, 123, 475-483.	Physical cognition	Reproduction	House sparrows	Aves
1	10	2021	Rochais, C., Pillay, N., & Schradin, C. (2021). Do alternative reproductive tactics predict problem-solving performance in African striped mice? Animal Cognition.	Physical cognition	Reproduction	African striped mouse	Mammalia
1	65	2019	Branch, C. L., Pitera, A. M., Kozlovsky, D. Y., Bridge, E. S., & Pravosudov, V. V. (2019). Smart is the new sexy: female mountain chickadees increase reproductive investment when mated to males with better spatial cognition. Ecology Letters, 22(6), 897-903.	Spatial cognition	Reproduction	Mountain chickadees	Aves
1	73	2019	Shaw, R. C., MacKinlay, R. D., Clayton, N. S., & Burns, K. C. (2019). Memory Performance Influences Male Reproductive Success in a Wild Bird. Current Biology, 29(9), 1498-1502.e1493.	Spatial cognition	Reproduction	New Zealand robin	Aves
